# Supplementary material for: Chemical Composition and Biological Activities of the Leaf Essential Oils of Curcuma longa, Curcuma aromatica and Curcuma angustifolia
Source: Antibiotics (Basel). 2022 Nov 3;11(11):1547. doi: 10.3390/antibiotics11111547 (PMC9686912; doi:10.3390/antibiotics11111547)
Supplement: Supplementary file 1 [file antibiotics-11-01547-s001.zip]

Archive with 1 entries (1 files):
- antibiotics-1988610-supplementary.pdf
